# Supplementary material for: Structural basis of RNA cap modification by SARS-CoV-2
Source: Nat Commun. 2020 Jul 24;11:3718. doi: 10.1038/s41467-020-17496-8 (PMC7381649; doi:10.1038/s41467-020-17496-8)
Supplement: Supplementary file 5 — Source Data [file 41467_2020_17496_MOESM5_ESM.xlsx]

## Sheet: Source data for Figure 2f
Source data for Figure 2F
Ligand (M)	SAM		Cap-0 (m7GpppA)		Cap-1(m7GpppG)
	0		0.368883	0.0397645	0	0.133416
9.7656e-07	0.065789	0.113803	0.146354	0	0.0874672	0.141832
1.9531e-06	0.308605	0.0302979	0.217383	0.0287603	0.0157634	0.0915945
3.9063e-06	0.178752	0	0	0.0603431	0.150168	0
7.8125e-06	0.20094	0.176781	0.205423	0.0399492	0.0293244	0.128525
1.5625e-05	0.437377	0.274488	0.241829	0.134864	0.0520141	0.0883562
3.125e-05	0.297385	0.299474	0.402253	0.171101	0.253038	0.196909
6.25e-05	1.07395	0.602836	0.368687	0.40084	0.299518	0.249512
0.000125	0.75277	1	0.529513	0.632681	0.490125	0.888096
0.00025	0.917721	1	0.644921	0.823268	0.672053	0.638767
0.0005	1	0.937684	0.868051	0.839668	0.791034	0.766723
0.001			1	1	1	1

## Sheet: Source data for Figure 2g
Source data for Figure 2G
nsp16/nsp10 (μM)	me7GpppAU-RNA			me7GpppGU-RNA
20				100	97	98
10				84	87	93
5	100	100	100		67	80
2.5	100	98	100	61	44	41
1.25	83	72	72	45	19	23
0.625	68	74	82	25	4	3
0.46875	80	56	41
0.3125	55	23	38	4	3	1
0.234375	17	23	15
0.15625		17	2
0.078125		5	1
0	0	0	0	0	0	0
